# Supplementary material for: Robust Angio-Vasculogenic Properties of 3D-Cultured Dual GCP-2/PDGF-β Gene-Edited Human ASCs
Source: Int J Mol Sci. 2025 Aug 29;26(17):8425. doi: 10.3390/ijms26178425 (PMC12428705; doi:10.3390/ijms26178425)
Supplement: Supplementary file 1 [file ijms-26-08425-s001.zip]

Archive with 1 entries (1 files):
- ijms-3764390-supplementary.pdf
